# Supplementary material for: A chromosomal-level reference genome of the widely utilized Coccidioides posadasii laboratory strain “Silveira”
Source: G3 (Bethesda). 2022 Feb 7;12(4):jkac031. doi: 10.1093/g3journal/jkac031 (PMC8982387; doi:10.1093/g3journal/jkac031)
Supplement: jkac031_Supplemental_Table_1 [file jkac031_supplemental_table_1.zip]

Archive with 1 entries (1 files):
- jkac031_Supplemental_Table_1.xlsx
