# Supplementary material for: A chromosomal-level reference genome of the widely utilized Coccidioides posadasii laboratory strain “Silveira”
Source: G3 (Bethesda). 2022 Feb 7;12(4):jkac031. doi: 10.1093/g3journal/jkac031 (PMC8982387; doi:10.1093/g3journal/jkac031)
Supplement: jkac031_Supplemental_Table_1 [file jkac031_supplemental_table_1.zip › jkac031_Supplemental_Table_1.xlsx]

## Sheet: Sheet1
Table S1. Repetive DNA profile between the two genome assemblies of the C. posadasii Silveira strain
	C. posadasii Silveira Sanger	C. posadasii Silveira Pacbio
Repetitive DNA (%)	15.91	17.12
Reapets
Low complexity	1273	1336
Satellite	26	27
Simple repeat	6661	6854
Unkown	1068	1114
Transposable Elements
DNA	542	605
LINE	184	184
SINE	12	12
LTR	773	813
Total	1511	1614
